# Supplementary material for: Fabrication of Microstructured Surface Topologies for the Promotion of Marine Bacteria Biofilm
Source: Micromachines (Basel). 2021 Aug 3;12(8):926. doi: 10.3390/mi12080926 (PMC8401315; doi:10.3390/mi12080926)
Supplement: Supplementary file 1 [file micromachines-12-00926-s001.zip]

Archive with 1 entries (1 files):
- micromachines-1318328-supplementary.pdf
